# Supplementary material for: The Effect of Pre-Analytical Variability on the Measurement of MRM-MS-Based Mid- to High-Abundance Plasma Protein Biomarkers and a Panel of Cytokines
Source: PLoS One. 2012 Jun 6;7(6):e38290. doi: 10.1371/journal.pone.0038290 (PMC3368926; doi:10.1371/journal.pone.0038290)
Supplement: Table S1 — List of SIS peptides and technical variability. (XLS) [file pone.0038290.s002.xls]

## Sheet: Feuil1
Table S1. SIS peptides and technical variability.
Protein	Peptide	Technical Variability %CV
Adiponectin	IFYNQQNHYDGSTGK	0.12
Afamin	DADPDTFFAK	0.04
Albumin, serum	LVNEVTEFAK	0.03
Alpha-1-acid glycoprotein 1	NWGLSVYADKPETTK	0.04
Alpha-1-antichymotrypsin	EIGELYLPK	0.06
Alpha-1-Anti-trypsin	ITPNLAEFAFSLYR	0.03
Alpha-1B-glycoprotein	LETPDFQLFK	0.08
Alpha-2-antiplasmin	LGNQEPGGQTALK	0.05
alpha-2-HS-glycoprotein	HTLNQIDEVK	0.04
alpha-2-macroglobulin	TEHPFTVEEFVLPK	0.05
Angiotensinogen	ALQDQLVLVAAK	0.07
Antithrombin-III	DDLYVSDAFHK	0.05
Apolipoprotein A-I	ATEHLSTLSEK	0.03
Apolipoprotein A-II precursor	SPELQAEAK	0.05
Apolipoprotein A-IV	SLAPYAQDTQEK	0.05
Apolipoprotein B-100	FPEVDVLTK	0.07
Apolipoprotein C-I lipoprotein	TPDVSSALDK	0.05
Apolipoprotein C-III	GWVTDGFSSLK	0.05
Apolipoprotein D	IPTTFENGR	0.05
Apolipoprotein E	LGPLVEQGR	0.07
Apolipoprotein L1	VTEPISAESGEQVER	0.12
Beta-2-glycoprotein I	ATVVYQGER	0.03
Ceruloplasmin	EYTDASFTNR	0.08
Clusterin	ELDESLQVAER	0.08
Coagulation factor XIIa HC	VVGGLVALR	0.03
Coagulation Factor XIII (a chain)	STVLTIPEIIIK	0.2
Complement C1 inactivator	LLDSLPSDTR	0.05
Complement C3	TGLQEVEVK	0.04
Complement C4 beta chain	VDGTLNLNLR	0.08
Complement C4 gamma chain	ITQVLHFTK	0.09
Complement C9	LSPIYNLVPVK	0.07
Complement factor B	EELLPAQDIK	0.04
Complement factor H	SPDVINGSPISQK	0.07
Fibrinogen alpha chain	GSESGIFTNTK	0.05
Fibrinogen beta chain	QGFGNVATNTDGK	0.04
Fibrinogen gamma chain	YEASILTHDSSIR	0.04
Fibrinopeptide A	ADSGEGDFLAEGGGVR	0.05
Fibronectin	VPGTSTSATLTGLTR	0.09
Gelsolin, isoform 1	TGAQELLR	0.07
Haptoglobin beta chain	VGYVSGWGR	0.03
Hemopexin	NFPSPVDAAFR	0.03
Heparin cofactor II	TLEAQLTPR	0.05
Histidine-rich glycoprotein	DGYLFQLLR	0.07
Inter-alpha-trypsin inhibitor HC	AAISGENAGLVR	0.04
Kininogen-1	TVGSDTFYSFK	0.05
L-selectin	AEIEYLEK	0.09
Plasma retinol-binding protein	YWGVASFLQK	0.1
Plasminogen	LFLEPTR	0.03
Prothrombin	ETAASLLQAGYK	0.08
Serum amyloid P-component	VGEYSLYIGR	0.14
Transferrin	EGYYGYTGAFR	0.03
	HSTIFENLANK	0.04
Transthyretin	AADDTWEPFASGK	0.04
Vitamin D-binding protein	THLPEVFLSK	0.05
Vitronectin	FEDGVLDPDYPR	0.06
Zinc-alpha-2-glycoprotein	EIPAWVPFDPAAQITK	0.09
