# Supplementary material for: The Effect of Pre-Analytical Variability on the Measurement of MRM-MS-Based Mid- to High-Abundance Plasma Protein Biomarkers and a Panel of Cytokines
Source: PLoS One. 2012 Jun 6;7(6):e38290. doi: 10.1371/journal.pone.0038290 (PMC3368926; doi:10.1371/journal.pone.0038290)
Supplement: Table S2 — MRM acquisition parameters. (XLSX) [file pone.0038290.s003.xlsx]

## Sheet: Sheet1
Table S2. MRM acquisition parameters
Q1 Mass	Q3 Mass	Retention time	ID	DP	CE
(Da)	(Da)	(min)	protein name / peptide sequence / SIS ID / MRM transition / light or heavy peptide	(volts)	(volts)
593.3	759.3	25.5	Adiponectin.IFYNQQNHYDGSTGK.HPP-0074.1.heavy	60	25
593.3	233.2	25.5	Adiponectin.IFYNQQNHYDGSTGK.HPP-0074.2.heavy	60	30
593.3	832.9	25.5	Adiponectin.IFYNQQNHYDGSTGK.HPP-0074.3.heavy	60	26
591.3	756.3	25.5	Adiponectin.IFYNQQNHYDGSTGK.HPP-0074.1.light	60	25
591.3	233.2	25.5	Adiponectin.IFYNQQNHYDGSTGK.HPP-0074.2.light	60	30
591.3	829.9	25.5	Adiponectin.IFYNQQNHYDGSTGK.HPP-0074.3.light	60	26
566.8	831.4	34.4	Afamin .DADPDTFFAK.BOR5515A6.1.heavy	60	24
566.8	416.2	34.4	Afamin .DADPDTFFAK.BOR5515A6.2.heavy	60	23
566.8	302.1	34.4	Afamin .DADPDTFFAK.BOR5515A6.3.heavy	60	23
563.8	825.4	34.4	Afamin .DADPDTFFAK.BOR5515A6.1.light	60	24
563.8	413.2	34.4	Afamin .DADPDTFFAK.BOR5515A6.2.light	60	23
563.8	302.1	34.4	Afamin .DADPDTFFAK.BOR5515A6.3.light	60	23
578.3	943.5	32	Albumin, serum .LVNEVTEFAK.BOR5409A1.1.heavy	70	25
578.3	185.2	32	Albumin, serum .LVNEVTEFAK.BOR5409A1.2.heavy	70	32
578.3	213.2	32	Albumin, serum .LVNEVTEFAK.BOR5409A1.3.heavy	70	27
575.3	937.5	32	Albumin, serum .LVNEVTEFAK.BOR5409A1.1.light	70	25
575.3	185.2	32	Albumin, serum .LVNEVTEFAK.BOR5409A1.2.light	70	32
575.3	213.2	32	Albumin, serum .LVNEVTEFAK.BOR5409A1.3.light	70	27
572.3	707.9	33.6	Alpha-1-acid glycoprotein 1 .NWGLSVYADKPETTK.BOR5409A11.1.heavy	56	24
572.3	273.1	33.6	Alpha-1-acid glycoprotein 1 .NWGLSVYADKPETTK.BOR5409A11.2.heavy	56	30
572.3	622.8	33.6	Alpha-1-acid glycoprotein 1 .NWGLSVYADKPETTK.BOR5409A11.3.heavy	56	27
570.3	704.9	33.6	Alpha-1-acid glycoprotein 1 .NWGLSVYADKPETTK.BOR5409A11.1.light	56	24
570.3	273.1	33.6	Alpha-1-acid glycoprotein 1 .NWGLSVYADKPETTK.BOR5409A11.2.light	56	30
570.3	619.8	33.6	Alpha-1-acid glycoprotein 1 .NWGLSVYADKPETTK.BOR5409A11.3.light	56	27
534.3	825.5	35.7	Alpha-1-antichymotrypsin .EIGELYLPK.BOR5511A1.1.heavy	60	24
534.3	250.2	35.7	Alpha-1-antichymotrypsin .EIGELYLPK.BOR5511A1.2.heavy	60	31
534.3	215.1	35.7	Alpha-1-antichymotrypsin .EIGELYLPK.BOR5511A1.3.heavy	60	31
531.3	819.5	35.7	Alpha-1-antichymotrypsin .EIGELYLPK.BOR5511A1.1.light	60	24
531.3	244.2	35.7	Alpha-1-antichymotrypsin .EIGELYLPK.BOR5511A1.2.light	60	31
531.3	215.1	35.7	Alpha-1-antichymotrypsin .EIGELYLPK.BOR5511A1.3.light	60	31
826.4	719.4	45.9	Alpha-1-Anti-trypsin.ITPNLAEFAFSLYR.BOR6121A01.1.heavy	95	34
826.4	913.5	45.9	Alpha-1-Anti-trypsin.ITPNLAEFAFSLYR.BOR6121A01.2.heavy	95	46
826.4	1042.5	45.9	Alpha-1-Anti-trypsin.ITPNLAEFAFSLYR.BOR6121A01.3.heavy	95	45
821.4	714.4	45.9	Alpha-1-Anti-trypsin.ITPNLAEFAFSLYR.BOR6121A01.1.light	95	34
821.4	903.5	45.9	Alpha-1-Anti-trypsin.ITPNLAEFAFSLYR.BOR6121A01.2.light	95	46
821.4	1032.5	45.9	Alpha-1-Anti-trypsin.ITPNLAEFAFSLYR.BOR6121A01.3.light	95	45
622.3	900.5	41.6	Alpha-1B-glycoprotein .LETPDFQLFK.BOR5511A6.1.heavy	65	28
622.3	1001.5	41.6	Alpha-1B-glycoprotein .LETPDFQLFK.BOR5511A6.2.heavy	65	26
622.3	215.1	41.6	Alpha-1B-glycoprotein .LETPDFQLFK.BOR5511A6.3.heavy	65	35
619.3	894.5	41.6	Alpha-1B-glycoprotein .LETPDFQLFK.BOR5511A6.1.light	65	28
619.3	995.5	41.6	Alpha-1B-glycoprotein .LETPDFQLFK.BOR5511A6.2.light	65	26
619.3	215.1	41.6	Alpha-1B-glycoprotein .LETPDFQLFK.BOR5511A6.3.light	65	35
659.8	777.4	23.3	Alpha-2-antiplasmin .LGNQEPGGQTALK.BOR5514A6.1.heavy	82	33
659.8	906.5	23.3	Alpha-2-antiplasmin .LGNQEPGGQTALK.BOR5514A6.2.heavy	82	33
659.8	542.3	23.3	Alpha-2-antiplasmin .LGNQEPGGQTALK.BOR5514A6.3.heavy	82	31
656.8	771.4	23.3	Alpha-2-antiplasmin .LGNQEPGGQTALK.BOR5514A6.1.light	82	33
656.8	900.5	23.3	Alpha-2-antiplasmin .LGNQEPGGQTALK.BOR5514A6.2.light	82	33
656.8	542.3	23.3	Alpha-2-antiplasmin .LGNQEPGGQTALK.BOR5514A6.3.light	82	31
401.5	496.3	24.3	alpha-2-HS-glycoprotein.HTLNQIDEVK.BOR6121A03.1.heavy	45	17
401.5	594.3	24.3	alpha-2-HS-glycoprotein.HTLNQIDEVK.BOR6121A03.2.heavy	45	17
401.5	609.3	24.3	alpha-2-HS-glycoprotein.HTLNQIDEVK.BOR6121A03.3.heavy	45	17
399.5	490.3	24.3	alpha-2-HS-glycoprotein.HTLNQIDEVK.BOR6121A03.1.light	45	17
399.5	594.3	24.3	alpha-2-HS-glycoprotein.HTLNQIDEVK.BOR6121A03.2.light	45	17
399.5	603.3	24.3	alpha-2-HS-glycoprotein.HTLNQIDEVK.BOR6121A03.3.light	45	17
560.3	867.5	40.2	alpha-2-macroglobulin.TEHPFTVEEFVLPK.BOR6121A05.1.heavy	57	23
560.3	738.4	40.2	alpha-2-macroglobulin.TEHPFTVEEFVLPK.BOR6121A05.2.heavy	57	23
560.3	609.4	40.2	alpha-2-macroglobulin.TEHPFTVEEFVLPK.BOR6121A05.3.heavy	57	22
558.3	861.5	40.2	alpha-2-macroglobulin.TEHPFTVEEFVLPK.BOR6121A05.1.light	57	23
558.3	732.4	40.2	alpha-2-macroglobulin.TEHPFTVEEFVLPK.BOR6121A05.2.light	57	23
558.3	603.4	40.2	alpha-2-macroglobulin.TEHPFTVEEFVLPK.BOR6121A05.3.light	57	22
637.9	545.8	36.4	Angiotensinogen .ALQDQLVLVAAK.BOR5516A2.1.heavy	73	25
637.9	295.2	36.4	Angiotensinogen .ALQDQLVLVAAK.BOR5516A2.2.heavy	73	29
637.9	606.4	36.4	Angiotensinogen .ALQDQLVLVAAK.BOR5516A2.3.heavy	73	31
634.9	542.8	36.4	Angiotensinogen .ALQDQLVLVAAK.BOR5516A2.1.light	73	25
634.9	289.2	36.4	Angiotensinogen .ALQDQLVLVAAK.BOR5516A2.2.light	73	29
634.9	600.4	36.4	Angiotensinogen .ALQDQLVLVAAK.BOR5516A2.3.light	73	31
439.2	543.3	31.7	Antithrombin-III .DDLYVSDAFHK.BOR5512A1.1.heavy	47	17
439.2	231.1	31.7	Antithrombin-III .DDLYVSDAFHK.BOR5512A1.2.heavy	47	19
439.2	405.2	31.7	Antithrombin-III .DDLYVSDAFHK.BOR5512A1.3.heavy	47	19
437.2	540.3	31.7	Antithrombin-III .DDLYVSDAFHK.BOR5512A1.1.light	47	17
437.2	231.1	31.7	Antithrombin-III .DDLYVSDAFHK.BOR5512A1.2.light	47	19
437.2	402.2	31.7	Antithrombin-III .DDLYVSDAFHK.BOR5512A1.3.light	47	19
407.9	575.8	22.5	Apolipoprotein A-I .ATEHLSTLSEK.BOR5409A9.1.heavy	52	19
407.9	525.3	22.5	Apolipoprotein A-I .ATEHLSTLSEK.BOR5409A9.2.heavy	52	18
407.9	145.1	22.5	Apolipoprotein A-I .ATEHLSTLSEK.BOR5409A9.3.heavy	52	23
405.9	572.8	22.5	Apolipoprotein A-I .ATEHLSTLSEK.BOR5409A9.1.light	52	19
405.9	522.3	22.5	Apolipoprotein A-I .ATEHLSTLSEK.BOR5409A9.2.light	52	18
405.9	145.1	22.5	Apolipoprotein A-I .ATEHLSTLSEK.BOR5409A9.3.light	52	23
489.8	446.2	21.3	Apolipoprotein A-II precursor .SPELQAEAK.BOR5409A12.1.heavy	64	26
489.8	157.1	21.3	Apolipoprotein A-II precursor .SPELQAEAK.BOR5409A12.2.heavy	64	34
489.8	185.1	21.3	Apolipoprotein A-II precursor .SPELQAEAK.BOR5409A12.3.heavy	64	29
486.8	443.2	21.3	Apolipoprotein A-II precursor .SPELQAEAK.BOR5409A12.1.light	64	26
486.8	157.1	21.3	Apolipoprotein A-II precursor .SPELQAEAK.BOR5409A12.2.light	64	34
486.8	185.1	21.3	Apolipoprotein A-II precursor .SPELQAEAK.BOR5409A12.3.light	64	29
678.8	543.3	25.7	Apolipoprotein A-IV .SLAPYAQDTQEK.BOR5512A2.1.heavy	67	30
678.8	1085.5	25.7	Apolipoprotein A-IV .SLAPYAQDTQEK.BOR5512A2.2.heavy	67	30
678.8	578.8	25.7	Apolipoprotein A-IV .SLAPYAQDTQEK.BOR5512A2.3.heavy	67	30
675.8	540.3	25.7	Apolipoprotein A-IV .SLAPYAQDTQEK.BOR5512A2.1.light	67	30
675.8	1079.5	25.7	Apolipoprotein A-IV .SLAPYAQDTQEK.BOR5512A2.2.light	67	30
675.8	575.8	25.7	Apolipoprotein A-IV .SLAPYAQDTQEK.BOR5512A2.3.light	67	30
527.3	453.8	35.8	Apolipoprotein B-100 .FPEVDVLTK.BOR5514A5.1.heavy	65	28
527.3	809.5	35.8	Apolipoprotein B-100 .FPEVDVLTK.BOR5514A5.2.heavy	65	26
527.3	906.5	35.8	Apolipoprotein B-100 .FPEVDVLTK.BOR5514A5.3.heavy	65	27
524.3	450.8	35.8	Apolipoprotein B-100 .FPEVDVLTK.BOR5514A5.1.light	65	28
524.3	803.5	35.8	Apolipoprotein B-100 .FPEVDVLTK.BOR5514A5.2.light	65	26
524.3	900.5	35.8	Apolipoprotein B-100 .FPEVDVLTK.BOR5514A5.3.light	65	27
519.8	469.2	26.9	Apolipoprotein C-I lipoprotein .TPDVSSALDK.BOR5468A12.1.heavy	78	29
519.8	626.3	26.9	Apolipoprotein C-I lipoprotein .TPDVSSALDK.BOR5468A12.2.heavy	78	29
519.8	171.1	26.9	Apolipoprotein C-I lipoprotein .TPDVSSALDK.BOR5468A12.3.heavy	78	33
516.8	466.2	26.9	Apolipoprotein C-I lipoprotein .TPDVSSALDK.BOR5468A12.1.light	78	29
516.8	620.3	26.9	Apolipoprotein C-I lipoprotein .TPDVSSALDK.BOR5468A12.2.light	78	29
516.8	171.1	26.9	Apolipoprotein C-I lipoprotein .TPDVSSALDK.BOR5468A12.3.light	78	33
601.8	959.5	38.9	Apolipoprotein C-III .GWVTDGFSSLK.BOR5775A1.1.heavy	59	25
601.8	244.1	38.9	Apolipoprotein C-III .GWVTDGFSSLK.BOR5775A1.2.heavy	59	31
601.8	860.4	38.9	Apolipoprotein C-III .GWVTDGFSSLK.BOR5775A1.3.heavy	59	26
598.8	953.5	38.9	Apolipoprotein C-III .GWVTDGFSSLK.BOR5775A1.1.light	59	25
598.8	244.1	38.9	Apolipoprotein C-III .GWVTDGFSSLK.BOR5775A1.2.light	59	31
598.8	854.4	38.9	Apolipoprotein C-III .GWVTDGFSSLK.BOR5775A1.3.light	59	26
522.8	466.2	26.9	Apolipoprotein D.IPTTFENGR.HPP-0078.1.heavy	74	27
522.8	834.4	26.9	Apolipoprotein D.IPTTFENGR.HPP-0078.2.heavy	74	31
522.8	733.3	26.9	Apolipoprotein D.IPTTFENGR.HPP-0078.3.heavy	74	31
517.8	461.2	26.9	Apolipoprotein D.IPTTFENGR.HPP-0078.1.light	74	27
517.8	824.4	26.9	Apolipoprotein D.IPTTFENGR.HPP-0078.2.light	74	31
517.8	723.3	26.9	Apolipoprotein D.IPTTFENGR.HPP-0078.3.light	74	31
487.8	594.3	27.3	Apolipoprotein E .LGPLVEQGR.BOR5515A3.1.heavy	70	30
487.8	495.2	27.3	Apolipoprotein E .LGPLVEQGR.BOR5515A3.2.heavy	70	28
487.8	707.4	27.3	Apolipoprotein E .LGPLVEQGR.BOR5515A3.3.heavy	70	32
484.8	588.3	27.3	Apolipoprotein E .LGPLVEQGR.BOR5515A3.1.light	70	30
484.8	489.2	27.3	Apolipoprotein E .LGPLVEQGR.BOR5515A3.2.light	70	28
484.8	701.4	27.3	Apolipoprotein E .LGPLVEQGR.BOR5515A3.3.light	70	32
820.9	656.3	27.1	Apolipoprotein L1.VTEPISAESGEQVER.HPP-0079.1.heavy	90	38
820.9	1101.5	27.1	Apolipoprotein L1.VTEPISAESGEQVER.HPP-0079.2.heavy	90	50
820.9	1311.6	27.1	Apolipoprotein L1.VTEPISAESGEQVER.HPP-0079.3.heavy	90	41
815.9	651.3	27.1	Apolipoprotein L1.VTEPISAESGEQVER.HPP-0079.1.light	90	38
815.9	1091.5	27.1	Apolipoprotein L1.VTEPISAESGEQVER.HPP-0079.2.light	90	50
815.9	1301.6	27.1	Apolipoprotein L1.VTEPISAESGEQVER.HPP-0079.3.light	90	41
514.8	658.3	22.6	Beta-2-glycoprotein I .ATVVYQGER.BOR5516A1.1.heavy	65	25
514.8	757.4	22.6	Beta-2-glycoprotein I .ATVVYQGER.BOR5516A1.2.heavy	65	25
514.8	428.7	22.6	Beta-2-glycoprotein I .ATVVYQGER.BOR5516A1.3.heavy	65	21
511.8	652.3	22.6	Beta-2-glycoprotein I .ATVVYQGER.BOR5516A1.1.light	65	25
511.8	751.4	22.6	Beta-2-glycoprotein I .ATVVYQGER.BOR5516A1.2.light	65	25
511.8	425.7	22.6	Beta-2-glycoprotein I .ATVVYQGER.BOR5516A1.3.light	65	21
605.3	630.3	27.1	Ceruloplasmin .EYTDASFTNR.BOR5512A6.1.heavy	66	29
605.3	917.4	27.1	Ceruloplasmin .EYTDASFTNR.BOR5512A6.2.heavy	66	29
605.3	701.4	27.1	Ceruloplasmin .EYTDASFTNR.BOR5512A6.3.heavy	66	32
602.3	624.3	27.1	Ceruloplasmin .EYTDASFTNR.BOR5512A6.1.light	66	29
602.3	911.4	27.1	Ceruloplasmin .EYTDASFTNR.BOR5512A6.2.light	66	29
602.3	695.4	27.1	Ceruloplasmin .EYTDASFTNR.BOR5512A6.3.light	66	32
647.8	808.4	30.3	Clusterin .ELDESLQVAER.BOR5775A3.1.heavy	75	33
647.8	608.3	30.3	Clusterin .ELDESLQVAER.BOR5775A3.2.heavy	75	31
647.8	480.3	30.3	Clusterin .ELDESLQVAER.BOR5775A3.3.heavy	75	31
644.8	802.4	30.3	Clusterin .ELDESLQVAER.BOR5775A3.1.light	75	33
644.8	602.3	30.3	Clusterin .ELDESLQVAER.BOR5775A3.2.light	75	31
644.8	474.3	30.3	Clusterin .ELDESLQVAER.BOR5775A3.3.light	75	31
445.3	691.4	32.5	Coagulation factor XIIa HC .VVGGLVALR.BOR5515A5.1.heavy	60	21
445.3	171.1	32.5	Coagulation factor XIIa HC .VVGGLVALR.BOR5515A5.2.heavy	60	25
445.3	199.1	32.5	Coagulation factor XIIa HC .VVGGLVALR.BOR5515A5.3.heavy	60	21
442.3	685.4	32.5	Coagulation factor XIIa HC .VVGGLVALR.BOR5515A5.1.light	60	21
442.3	171.1	32.5	Coagulation factor XIIa HC .VVGGLVALR.BOR5515A5.2.light	60	25
442.3	199.1	32.5	Coagulation factor XIIa HC .VVGGLVALR.BOR5515A5.3.light	60	21
666.9	718.5	43.8	Coagulation Factor XIII (a chain).STVLTIPEIIIK.HPP-0098.1.heavy	74	27
666.9	932.6	43.8	Coagulation Factor XIII (a chain).STVLTIPEIIIK.HPP-0098.2.heavy	74	27
666.9	401.2	43.8	Coagulation Factor XIII (a chain).STVLTIPEIIIK.HPP-0098.3.heavy	74	25
663.9	712.5	43.8	Coagulation Factor XIII (a chain).STVLTIPEIIIK.HPP-0098.1.light	74	27
663.9	926.6	43.8	Coagulation Factor XIII (a chain).STVLTIPEIIIK.HPP-0098.2.light	74	27
663.9	401.2	43.8	Coagulation Factor XIII (a chain).STVLTIPEIIIK.HPP-0098.3.light	74	25
563.8	585.3	30.6	Complement C1 inactivator.LLDSLPSDTR.HPP-0107.1.heavy	65	25
563.8	900.4	30.6	Complement C1 inactivator.LLDSLPSDTR.HPP-0107.2.heavy	65	27
563.8	199.2	30.6	Complement C1 inactivator.LLDSLPSDTR.HPP-0107.3.heavy	65	32
558.8	575.3	30.6	Complement C1 inactivator.LLDSLPSDTR.HPP-0107.1.light	65	25
558.8	890.4	30.6	Complement C1 inactivator.LLDSLPSDTR.HPP-0107.2.light	65	27
558.8	199.2	30.6	Complement C1 inactivator.LLDSLPSDTR.HPP-0107.3.light	65	32
504.8	737.4	27.1	Complement C3 .TGLQEVEVK.BOR5511A2.1.heavy	65	25
504.8	272.2	27.1	Complement C3 .TGLQEVEVK.BOR5511A2.2.heavy	65	25
504.8	425.7	27.1	Complement C3 .TGLQEVEVK.BOR5511A2.3.heavy	65	25
501.8	731.4	27.1	Complement C3 .TGLQEVEVK.BOR5511A2.1.light	65	25
501.8	272.2	27.1	Complement C3 .TGLQEVEVK.BOR5511A2.2.light	65	25
501.8	422.7	27.1	Complement C3 .TGLQEVEVK.BOR5511A2.3.light	65	25
560.8	635.4	34.2	Complement C4 beta chain .VDGTLNLNLR.BOR5514A3.1.heavy	70	31
560.8	748.5	34.2	Complement C4 beta chain .VDGTLNLNLR.BOR5514A3.2.heavy	70	30
560.8	849.5	34.2	Complement C4 beta chain .VDGTLNLNLR.BOR5514A3.3.heavy	70	30
557.8	629.4	34.2	Complement C4 beta chain .VDGTLNLNLR.BOR5514A3.1.light	70	31
557.8	742.5	34.2	Complement C4 beta chain .VDGTLNLNLR.BOR5514A3.2.light	70	30
557.8	843.5	34.2	Complement C4 beta chain .VDGTLNLNLR.BOR5514A3.3.light	70	30
364.9	490.3	29.1	Complement C4 gamma chain .ITQVLHFTK.BOR5514A4.1.heavy	88	16
364.9	439.8	29.1	Complement C4 gamma chain .ITQVLHFTK.BOR5514A4.2.heavy	88	15
546.8	490.3	29.1	Complement C4 gamma chain .ITQVLHFTK.BOR5514A4.3.heavy	55	28
362.9	487.3	29.1	Complement C4 gamma chain .ITQVLHFTK.BOR5514A4.1.light	88	16
362.9	436.8	29.1	Complement C4 gamma chain .ITQVLHFTK.BOR5514A4.2.light	88	15
543.8	487.3	29.1	Complement C4 gamma chain .ITQVLHFTK.BOR5514A4.3.light	55	28
624.9	524.8	40.2	ComplementC9.LSPIYNLVPVK.BOR6121A06.1.heavy	54	26
624.9	349.2	40.2	ComplementC9.LSPIYNLVPVK.BOR6121A06.2.heavy	54	41
624.9	838.5	40.2	ComplementC9.LSPIYNLVPVK.BOR6121A06.3.heavy	54	33
621.9	521.8	40.2	ComplementC9.LSPIYNLVPVK.BOR6121A06.1.light	54	26
621.9	343.2	40.2	ComplementC9.LSPIYNLVPVK.BOR6121A06.2.light	54	41
621.9	832.5	40.2	ComplementC9.LSPIYNLVPVK.BOR6121A06.3.light	54	33
581.3	677.4	31.5	Complement factor B .EELLPAQDIK.BOR5512A4.1.heavy	65	25
581.3	372.2	31.5	Complement factor B .EELLPAQDIK.BOR5512A4.2.heavy	65	29
581.3	790.5	31.5	Complement factor B .EELLPAQDIK.BOR5512A4.3.heavy	65	25
578.3	671.4	31.5	Complement factor B .EELLPAQDIK.BOR5512A4.1.light	65	25
578.3	372.2	31.5	Complement factor B .EELLPAQDIK.BOR5512A4.2.light	65	29
578.3	784.5	31.5	Complement factor B .EELLPAQDIK.BOR5512A4.3.light	65	25
674.4	836.4	28.5	Complement factor H .SPDVINGSPISQK.BOE5512A3.1.heavy	77	35
674.4	399.2	28.5	Complement factor H .SPDVINGSPISQK.BOE5512A3.2.heavy	77	37
674.4	722.4	28.5	Complement factor H .SPDVINGSPISQK.BOE5512A3.3.heavy	77	36
671.4	830.4	28.5	Complement factor H .SPDVINGSPISQK.BOE5512A3.1.light	77	35
671.4	399.2	28.5	Complement factor H .SPDVINGSPISQK.BOE5512A3.2.light	77	37
671.4	716.4	28.5	Complement factor H .SPDVINGSPISQK.BOE5512A3.3.light	77	36
573.8	873.5	26.9	Fibrinogen alpha chain .GSESGIFTNTK.BOR5468A6.1.heavy	61	28
573.8	786.4	26.9	Fibrinogen alpha chain .GSESGIFTNTK.BOR5468A6.2.heavy	61	25
573.8	616.3	26.9	Fibrinogen alpha chain .GSESGIFTNTK.BOR5468A6.3.heavy	61	26
570.8	867.5	26.9	Fibrinogen alpha chain .GSESGIFTNTK.BOR5468A6.1.light	61	28
570.8	780.4	26.9	Fibrinogen alpha chain .GSESGIFTNTK.BOR5468A6.2.light	61	25
570.8	610.3	26.9	Fibrinogen alpha chain .GSESGIFTNTK.BOR5468A6.3.light	61	26
657.8	712.3	25.2	Fibrinogen beta chain .QGFGNVATNTDGK.BOR5468A7.1.heavy	85	34
657.8	641.3	25.2	Fibrinogen beta chain .QGFGNVATNTDGK.BOR5468A7.2.heavy	85	34
657.8	982.5	25.2	Fibrinogen beta chain .QGFGNVATNTDGK.BOR5468A7.3.heavy	85	34
654.8	706.3	25.2	Fibrinogen beta chain .QGFGNVATNTDGK.BOR5468A7.1.light	85	34
654.8	635.3	25.2	Fibrinogen beta chain .QGFGNVATNTDGK.BOR5468A7.2.light	85	34
654.8	976.5	25.2	Fibrinogen beta chain .QGFGNVATNTDGK.BOR5468A7.3.light	85	34
501.3	605.3	30.1	Fibrinogen gamma chain .YEASILTHDSSIR.HPP-0076.1.heavy	61	21
501.3	265.1	30.1	Fibrinogen gamma chain .YEASILTHDSSIR.HPP-0076.2.heavy	61	27
501.3	293.1	30.1	Fibrinogen gamma chain .YEASILTHDSSIR.HPP-0076.3.heavy	61	24
497.9	600.3	30.1	Fibrinogen gamma chain .YEASILTHDSSIR.HPP-0076.1.light	61	21
497.9	265.1	30.1	Fibrinogen gamma chain .YEASILTHDSSIR.HPP-0076.2.light	61	27
497.9	293.1	30.1	Fibrinogen gamma chain .YEASILTHDSSIR.HPP-0076.3.light	61	24
773.8	1087.5	32.7	Fibrinopeptide A.ADSGEGDFLAEGGGVR.HPP-0099.1.heavy	66	37
773.8	768.4	32.7	Fibrinopeptide A.ADSGEGDFLAEGGGVR.HPP-0099.2.heavy	66	41
773.8	584.3	32.7	Fibrinopeptide A.ADSGEGDFLAEGGGVR.HPP-0099.3.heavy	66	37
768.8	1077.5	32.7	Fibrinopeptide A.ADSGEGDFLAEGGGVR.HPP-0099.1.light	66	37
768.8	758.4	32.7	Fibrinopeptide A.ADSGEGDFLAEGGGVR.HPP-0099.2.light	66	41
768.8	574.3	32.7	Fibrinopeptide A.ADSGEGDFLAEGGGVR.HPP-0099.3.light	66	37
736.4	686.9	31.3	Fibronectin.VPGTSTSATLTGLTR.BOR5775A06.1.heavy	84	39
736.4	929.5	31.3	Fibronectin.VPGTSTSATLTGLTR.BOR5775A06.2.heavy	84	45
736.4	1275.7	31.3	Fibronectin.VPGTSTSATLTGLTR.BOR5775A06.3.heavy	84	42
731.4	681.9	31.3	Fibronectin.VPGTSTSATLTGLTR.BOR5775A06.1.light	84	39
731.4	919.5	31.3	Fibronectin.VPGTSTSATLTGLTR.BOR5775A06.2.light	84	45
731.4	1265.7	31.3	Fibronectin.VPGTSTSATLTGLTR.BOR5775A06.3.light	84	42
447.3	664.4	26.8	Gelsolin, isoform 1 .TGAQELLR.BOR5512A5.1.heavy	70	25
447.3	159.1	26.8	Gelsolin, isoform 1 .TGAQELLR.BOR5512A5.2.heavy	70	28
447.3	735.4	26.8	Gelsolin, isoform 1 .TGAQELLR.BOR5512A5.3.heavy	70	24
444.3	658.4	26.8	Gelsolin, isoform 1 .TGAQELLR.BOR5512A5.1.light	70	25
444.3	159.1	26.8	Gelsolin, isoform 1 .TGAQELLR.BOR5512A5.2.light	70	28
444.3	729.4	26.8	Gelsolin, isoform 1 .TGAQELLR.BOR5512A5.3.light	70	24
493.8	568.3	31	Haptoglobin beta chain .VGYVSGWGR.BOR5468A1.1.heavy	61	25
493.8	320.2	31	Haptoglobin beta chain .VGYVSGWGR.BOR5468A1.2.heavy	61	25
493.8	481.2	31	Haptoglobin beta chain .VGYVSGWGR.BOR5468A1.3.heavy	61	25
490.8	562.3	31	Haptoglobin beta chain .VGYVSGWGR.BOR5468A1.1.light	61	25
490.8	320.2	31	Haptoglobin beta chain .VGYVSGWGR.BOR5468A1.2.light	61	25
490.8	475.2	31	Haptoglobin beta chain .VGYVSGWGR.BOR5468A1.3.light	61	25
613.8	483.3	37.2	Hemopexin .NFPSPVDAAFR.BOR5468A3.1.heavy	59	25
613.8	234.1	37.2	Hemopexin .NFPSPVDAAFR.BOR5468A3.2.heavy	59	33
613.8	262.1	37.2	Hemopexin .NFPSPVDAAFR.BOR5468A3.3.heavy	59	25
610.8	480.3	37.2	Hemopexin .NFPSPVDAAFR.BOR5468A3.1.light	59	25
610.8	234.1	37.2	Hemopexin .NFPSPVDAAFR.BOR5468A3.2.light	59	33
610.8	262.1	37.2	Hemopexin .NFPSPVDAAFR.BOR5468A3.3.light	59	25
517.8	820.4	28.8	Heparin cofactor II .TLEAQLTPR.BOR5513A6.1.heavy	65	25
517.8	691.4	28.8	Heparin cofactor II .TLEAQLTPR.BOR5513A6.2.heavy	65	27
517.8	492.3	28.8	Heparin cofactor II .TLEAQLTPR.BOR5513A6.3.heavy	65	27
514.8	814.4	28.8	Heparin cofactor II .TLEAQLTPR.BOR5513A6.1.light	65	25
514.8	685.4	28.8	Heparin cofactor II .TLEAQLTPR.BOR5513A6.2.light	65	27
514.8	486.3	28.8	Heparin cofactor II .TLEAQLTPR.BOR5513A6.3.light	65	27
567.8	686.4	44.7	Histidine-rich glycoprotein.DGYLFQLLR.BOR5775A05.1.heavy	60	29
567.8	799.5	44.7	Histidine-rich glycoprotein.DGYLFQLLR.BOR5775A05.2.heavy	60	27
567.8	449.2	44.7	Histidine-rich glycoprotein.DGYLFQLLR.BOR5775A05.3.heavy	60	22
562.8	676.4	44.7	Histidine-rich glycoprotein.DGYLFQLLR.BOR5775A05.1.light	60	29
562.8	789.5	44.7	Histidine-rich glycoprotein.DGYLFQLLR.BOR5775A05.2.light	60	27
562.8	449.2	44.7	Histidine-rich glycoprotein.DGYLFQLLR.BOR5775A05.3.light	60	22
582.3	908.5	27	Inter-alpha-trypsin inhibitor HC .AAISGENAGLVR.BOR5511A4.1.heavy	66	28
582.3	821.4	27	Inter-alpha-trypsin inhibitor HC .AAISGENAGLVR.BOR5511A4.2.heavy	66	30
582.3	511.3	27	Inter-alpha-trypsin inhibitor HC .AAISGENAGLVR.BOR5511A4.3.heavy	66	26
579.3	902.5	27	Inter-alpha-trypsin inhibitor HC .AAISGENAGLVR.BOR5511A4.1.light	66	28
579.3	815.4	27	Inter-alpha-trypsin inhibitor HC .AAISGENAGLVR.BOR5511A4.2.light	66	30
579.3	508.3	27	Inter-alpha-trypsin inhibitor HC .AAISGENAGLVR.BOR5511A4.3.light	66	26
629.3	1057.5	35.2	Kininogen-1 .TVGSDTFYSFK.BOR5515A1.1.heavy	62	26
629.3	173.1	35.2	Kininogen-1 .TVGSDTFYSFK.BOR5515A1.2.heavy	62	40
629.3	201.1	35.2	Kininogen-1 .TVGSDTFYSFK.BOR5515A1.3.heavy	62	29
626.3	1051.5	35.2	Kininogen-1 .TVGSDTFYSFK.BOR5515A1.1.light	62	26
626.3	173.1	35.2	Kininogen-1 .TVGSDTFYSFK.BOR5515A1.2.light	62	40
626.3	201.1	35.2	Kininogen-1 .TVGSDTFYSFK.BOR5515A1.3.light	62	29
500.8	800.4	29.6	L-selectin .AEIEYLEK.BOR5516A3.1.heavy	64	21
500.8	201.1	29.6	L-selectin .AEIEYLEK.BOR5516A3.2.heavy	64	23
500.8	173.1	29.6	L-selectin .AEIEYLEK.BOR5516A3.3.heavy	64	30
497.8	794.4	29.6	L-selectin .AEIEYLEK.BOR5516A3.1.light	64	21
497.8	201.1	29.6	L-selectin .AEIEYLEK.BOR5516A3.2.light	64	23
497.8	173.1	29.6	L-selectin .AEIEYLEK.BOR5516A3.3.light	64	30
602.8	699.4	42.7	Plasma retinol-binding protein .YWGVASFLQK.BOR5514A2.1.heavy	76	29
602.8	350.2	42.7	Plasma retinol-binding protein .YWGVASFLQK.BOR5514A2.2.heavy	76	27
602.8	407.2	42.7	Plasma retinol-binding protein .YWGVASFLQK.BOR5514A2.3.heavy	76	32
599.8	693.4	42.7	Plasma retinol-binding protein .YWGVASFLQK.BOR5514A2.1.light	76	29
599.8	350.2	42.7	Plasma retinol-binding protein .YWGVASFLQK.BOR5514A2.2.light	76	27
599.8	407.2	42.7	Plasma retinol-binding protein .YWGVASFLQK.BOR5514A2.3.light	76	32
441.3	621.3	31.6	Plasminogen .LFLEPTR.BOR5515A2.1.heavy	52	21
441.3	233.2	31.6	Plasminogen .LFLEPTR.BOR5515A2.2.heavy	52	25
441.3	261.2	31.6	Plasminogen .LFLEPTR.BOR5515A2.3.heavy	52	22
438.3	615.3	31.6	Plasminogen .LFLEPTR.BOR5515A2.1.light	52	21
438.3	233.2	31.6	Plasminogen .LFLEPTR.BOR5515A2.2.light	52	25
438.3	261.2	31.6	Plasminogen .LFLEPTR.BOR5515A2.3.light	52	22
629.3	885.5	33.5	Prothrombin .ETAASLLQAGYK.BOR5514A1.1.heavy	70	29
629.3	685.4	33.5	Prothrombin .ETAASLLQAGYK.BOR5514A1.2.heavy	70	29
629.3	798.5	33.5	Prothrombin .ETAASLLQAGYK.BOR5514A1.3.heavy	70	29
626.3	879.5	33.5	Prothrombin .ETAASLLQAGYK.BOR5514A1.1.light	70	29
626.3	679.4	33.5	Prothrombin .ETAASLLQAGYK.BOR5514A1.2.light	70	29
626.3	792.5	33.5	Prothrombin .ETAASLLQAGYK.BOR5514A1.3.light	70	29
581.8	714.4	34.9	Serum amyloid P-component .VGEYSLYIGR.BOR5513A5.1.heavy	80	27
581.8	514.3	34.9	Serum amyloid P-component .VGEYSLYIGR.BOR5513A5.2.heavy	80	29
581.8	1063.5	34.9	Serum amyloid P-component .VGEYSLYIGR.BOR5513A5.3.heavy	80	25
578.8	708.4	34.9	Serum amyloid P-component .VGEYSLYIGR.BOR5513A5.1.light	80	27
578.8	508.3	34.9	Serum amyloid P-component .VGEYSLYIGR.BOR5513A5.2.light	80	29
578.8	1057.5	34.9	Serum amyloid P-component .VGEYSLYIGR.BOR5513A5.3.light	80	25
647.3	781.4	34.1	Transferrin .EGYYGYTGAFR.HPP-0167.1.heavy	73	31
647.3	561.3	34.1	Transferrin .EGYYGYTGAFR.HPP-0167.2.heavy	73	31
647.3	944.4	34.1	Transferrin .EGYYGYTGAFR.HPP-0167.3.heavy	73	32
642.3	771.4	34.1	Transferrin .EGYYGYTGAFR.HPP-0167.1.light	73	31
642.3	551.3	34.1	Transferrin .EGYYGYTGAFR.HPP-0167.2.light	73	31
642.3	934.4	34.1	Transferrin .EGYYGYTGAFR.HPP-0167.3.light	73	32
427.2	338.2	30.8	Transferrin .HSTIFENLANK.HPP-0168.1.heavy	44	16
427.2	565.3	30.8	Transferrin .HSTIFENLANK.HPP-0168.2.heavy	44	17
427.2	586.3	30.8	Transferrin .HSTIFENLANK.HPP-0168.3.heavy	44	17
425.2	332.2	30.8	Transferrin .HSTIFENLANK.HPP-0168.1.light	44	16
425.2	559.3	30.8	Transferrin .HSTIFENLANK.HPP-0168.2.light	44	17
425.2	586.3	30.8	Transferrin .HSTIFENLANK.HPP-0168.3.light	44	17
700.8	612.3	35.7	Transthyretin .AADDTWEPFASGK.BOR5468A2.1.heavy	70	38
700.8	741.4	35.7	Transthyretin .AADDTWEPFASGK.BOR5468A2.2.heavy	70	31
700.8	143.1	35.7	Transthyretin .AADDTWEPFASGK.BOR5468A2.3.heavy	70	43
697.8	606.3	35.7	Transthyretin .AADDTWEPFASGK.BOR5468A2.1.light	70	38
697.8	735.4	35.7	Transthyretin .AADDTWEPFASGK.BOR5468A2.2.light	70	31
697.8	143.1	35.7	Transthyretin .AADDTWEPFASGK.BOR5468A2.3.light	70	43
392.9	353.2	33.4	Vitamin D-binding protein .THLPEVFLSK.BOR5511A5.1.heavy	44	18
392.9	578.3	33.4	Vitamin D-binding protein .THLPEVFLSK.BOR5511A5.2.heavy	44	17
392.9	677.4	33.4	Vitamin D-binding protein .THLPEVFLSK.BOR5511A5.3.heavy	44	16
390.9	347.2	33.4	Vitamin D-binding protein .THLPEVFLSK.BOR5511A5.1.light	44	18
390.9	578.3	33.4	Vitamin D-binding protein .THLPEVFLSK.BOR5511A5.2.light	44	17
390.9	677.4	33.4	Vitamin D-binding protein .THLPEVFLSK.BOR5511A5.3.light	44	16
714.8	881.4	35.1	Vitronectin .FEDGVLDPDYPR.BOR5511A3.1.heavy	75	31
714.8	768.3	35.1	Vitronectin .FEDGVLDPDYPR.BOR5511A3.2.heavy	75	32
714.8	249.1	35.1	Vitronectin .FEDGVLDPDYPR.BOR5511A3.3.heavy	75	45
711.8	875.4	35.1	Vitronectin .FEDGVLDPDYPR.BOR5511A3.1.light	75	31
711.8	762.3	35.1	Vitronectin .FEDGVLDPDYPR.BOR5511A3.2.light	75	32
711.8	249.1	35.1	Vitronectin .FEDGVLDPDYPR.BOR5511A3.3.light	75	45
895	1093.6	44.2	Zinc-alpha-2-glycoprotein .EIPAWVPFDPAAQITK.BOR5513A3.1.heavy	55	40
895	773.9	44.2	Zinc-alpha-2-glycoprotein .EIPAWVPFDPAAQITK.BOR5513A3.2.heavy	55	35
597	547.3	44.2	Zinc-alpha-2-glycoprotein .EIPAWVPFDPAAQITK.BOR5513A3.3.heavy	55	20
892	1087.6	44.2	Zinc-alpha-2-glycoprotein .EIPAWVPFDPAAQITK.BOR5513A3.1.light	55	40
892	770.9	44.2	Zinc-alpha-2-glycoprotein .EIPAWVPFDPAAQITK.BOR5513A3.2.light	55	35
595	544.3	44.2	Zinc-alpha-2-glycoprotein .EIPAWVPFDPAAQITK.BOR5513A3.3.light	55	20
