# Supplementary material for: The Effect of Pre-Analytical Variability on the Measurement of MRM-MS-Based Mid- to High-Abundance Plasma Protein Biomarkers and a Panel of Cytokines
Source: PLoS One. 2012 Jun 6;7(6):e38290. doi: 10.1371/journal.pone.0038290 (PMC3368926; doi:10.1371/journal.pone.0038290)
Supplement: Table S3 — Cytokine levels in P100 and K2EDTA tubes across time points. (XLS) [file pone.0038290.s004.xls]

## Sheet: Feuil1
Table S3. Cytokine levels in P100 and KEDTA tubes across time points.
	Time 0			Time 2			Time 6
Analyte	k2EDTA	P100	p value	k2EDTA	P100	p value	k2EDTA	P100	p value
	(pg/mL)	(pg/mL)		(pg/mL)	(pg/mL)		(pg/mL)	(pg/mL)
	mean +/- SD	mean +/- SD		mean +/- SD	mean +/- SD		mean +/- SD	mean +/- SD
IL-1b	2.31 +/- 0.62	2.84 +/- 0.29	0.247		2.73 +/- 0.34	0.019	2.34 +/- 0.27	2.53 +/- 0.23	0.083
				2.11 +/- 0.38
IL-2	0.55 +/- 0.00	14.19 +/- 8.37	0.047	0.55 +/- 0.00	8.32 +/- 5.80	0.075	2.02 +/- 2.22	8.00 +/- 5.47	0.113
IL-4	1.14 +/- 0.17	3.88 +/- 0.89	0.013	1.56 +/- 0.41	3.35 +/- 0.69	0.009	1.82 +/- 0.89	3.14 +/- 0.50	0.005
IL-5	1.49 +/- 0.58	9.47 +/- 4.09	0.024	2.73 +/- 1.25	7.74 +/- 3.05	0.021	3.18 +/- 1.88	7.32 +/- 2.51	0.004
IL-6	7.60 +/- 1.85	16.77 +/- 3.05	0.029	9.04 +/- 1.62	15.45 +/- 1.75	0.031	10.51 +/- 0.97	14.27 +/- 1.70	0.044
IL-7	2.46 +/- 1.14	7.49 +/- 2.20	0.055	2.79 +/- 1.54	6.88 +/- 0.64	0.026	3.13 +/- 0.84	6.28 +/- 1.24	0.027
IL-8	0.25 +/- 0.00	5.03 +/- 3.78	0.086	0.25 +/- 0.00	2.29 +/- 1.80	0.107	0.97 +/- 0.96	8.40 +/- 2.43	0.012
IL-9	16.56 +/- 14.95	28.16 +/- 3.26	0.235	24.51 +/- 25.6	23.59 +/- 3.47	0.944	29.19 +/- 21.52	20.46 +/- 3.13	0.454
IL-10	0.45 +/- 0.00	8.81 +/- 5.82	0.063	1.85 +/- 1.68	7.87 +/- 4.82	0.042	3.44 +/- 2.87	8.07 +/- 5.00	0.073
IL-12 (p70)	1.83 +/- 0.99	18.10 +/- 6.93	0.022	4.37 +/- 1.49	14.82 +/- 3.79	0.012	6.04 +/- 2.60	13.89 +/- 3.70	0.004
IL-13	10.39 +/-5.88	13.80 +/- 2.42	0.411	12.77 +/- 9.40	11.73 +/- 1.67	0.847	12.79 +/- 5.20	11.77 +/- 2.52	0.728
IL-15	0.32 +/- 0.00	8.70 +/- 6.18	0.073	2.23 +/- 3.76	6.00 +/- 3.94	0.322	4.99 +/- 5.13	4.53 +/- 3.57	0.886
Eotaxin	23.18 +/- 7.63	34.92 +/- 12.09	0.089	30.46 +/- 11.79	40.66 +/- 12.13	0.164	30.14 +/- 11.51	39.17 +/- 10.16	0.145
GCSF	26.19 +/- 2.28	48.70 +/- 2.12	0.001	28.69 +/- 1.90	45.06 +/- 3.70	0.006	31.60 +/- 2.89	43.60 +/- 0.88	0.003
IFN-g	90.89 +/- 8.77	177.48 +/- 23.44	0.01	102.61 +/- 5.25	159.64 +/- 10.6	0.004	112.68 +/- 6.07	156.05 +/- 16.54	0.019
IP-10	524.88 +/- 183.21	256.73 +/- 46.21	0.034	509.95 +/- 202.9	246.31 +/- 46.37	0.044	481.00 +/- 197.11	236.46 +/- 63.85	0.035
MIP-1a	12.36 +/- 1.80	17.83 +/- 2.15	0.05	13.68 +/- 1.78	16.98 +/- 1.40	0.084	13.83 +/- 1.32	16.31 +/- 1.58	0.079
MIP-1b	68.33 +/- 15.37	54.29 +/- 17.84	0.07	71.66 +/- 15.91	56.25 +/- 16.32	0.054	77.56 +/- 15.60	58.66 +/- 14.47	0.016
PDGF-b	374.05 +/- 145.97	1384.97 +/- 356	0.004	596.35 +/- 407	1314.36 +/- 407.8	0.0004	845.78 +/- 497.31	1253.04 +/- 343.45	0.016
Rantes	8407.79 +/- 4828	6803.14 +/- 1886	0.454	5152.90 +/- 1270	6165.58 +/- 1323.62	0.147	6292.43 +/- 871.85	6945.75 +/- 4003.38	0.714
TNF-a	57.90 +/- 11.21	105.77 +/- 18.86	0.016	58.94 +/- 8.07	89.86 +/- 20.46	0.052	61.73 +/- 13.59	82.48 +/- 16.10	0.088
	35

## Sheet: percent change
Time 0
0.55	14.19			2480
1.14	3.88			240.351
1.49	9.47			535.57
7.6	16.77			120.658
1.83	18.1			889.071
26.19	48.7			85.9488
90.89	177.48			95.269
374	1384			270.053
57.9	105.77			82.677
			Average	533.289
Time 2
2.11	2.73	29.3839
1.56	3.35	114.744
2.73	7.74	183.516
9.04	15.45	70.9071
2.79	6.88	146.595
1.85	7.87	325.405
4.37	14.82	239.13
28.69	45.06	57.0582
102.61	159.64	55.5794
596.35	1314.36	120.401
		134.272
time 6
1.82	3.14	72.5275
3.18	7.32	130.189
10.5	14.27	35.9048
3.13	6.28	100.639
0.97	8.4	765.979
6.04	13.89	129.967
31.6	43.6	37.9747
112.68	156.05	38.4895
845.78	1253.04	48.152
		151.091
