# Supplementary material for: The Effect of Pre-Analytical Variability on the Measurement of MRM-MS-Based Mid- to High-Abundance Plasma Protein Biomarkers and a Panel of Cytokines
Source: PLoS One. 2012 Jun 6;7(6):e38290. doi: 10.1371/journal.pone.0038290 (PMC3368926; doi:10.1371/journal.pone.0038290)
Supplement: Table S4 — Change in cytokine levels between time points. (XLS) [file pone.0038290.s005.xls]

## Sheet: Feuil1
Table S4. Change in cytokine levels between time points.
		k-EDTA				P100
Analyte	T0 vs T2	T0 vs T6	One Way Anova		T0 vs T2	T0 vs T6	One Way Anova
	% change	% change	p-value		% change	% change	p-value
Il-1b	-8.54978	1.08225	0.6579		-3.78521	-10.8275	0.1591
IL-2	0	267.727	0.2513		-41.38	-43.587	0.0064
IL-4	37.2807	59.65	0.0432		-13.5954	-19.201	0.047
IL-5	83.0537	113.087	0.05		-18.2682	-22.7033	0.0673
IL-6	19.0257	38.35	0.0079		-7.89984	-14.9352	0.05
IL-7	13.5025	27.2081	0.4394		-8.17757	-16.1883	0.2458
IL-8	0	288	0.1912		-54.3511	66.98	0.0302
IL-9	48.0072	76.2983	0.2976		-16.239	-27.3373	0.0071
IL-10	311.667	663.889	0.0767		-10.6758	-8.34753	0.6623
IL-12p70	138.661	230.05	0.0192		-18.1354	-23.2735	0.1274
IL-13	22.9011	23.0455	0.6021		-15.0516	-14.7256	0.0114
IL-15	68.8095	164.524	0.2448		-29.4584	-45.5963	0.1175
Eotaxin	31.3565	29.9763	0.0736		16.4292	12.1698	0.2078
G-CSF	9.53426	20.64	0.0314		-7.47908	-10.4666	0.0495
IFN-g	12.8916	23.97	0.0081		-10.0545	-12.0744	0.0246
IP-10	-2.84732	-8.35858	0.0754		-4.06065	-7.8944	0.4857
MIP-1a	10.6392	11.9134	0.0678		-4.80864	-8.56582	0.0222
MIP-1b	4.87707	13.5	0.0227		3.61057	8.05471	0.3866
PDGF-b	59.4312	126.113	0.058		-5.09867	-9.52566	0.1646
RANTES	-38.7128	-25.1595	0.2441		-9.37166	2.09613	0.7928
TNF-a	1.79612	6.6232	0.9026		-15.04	-22.02	0.0124
